# Supplementary material for: Effect of Dietary PUFAs and Antioxidants on Antioxidant and Anti-Inflammatory Functions of HDL in a Cohort of Women
Source: Antioxidants (Basel). 2025 Oct 10;14(10):1221. doi: 10.3390/antiox14101221 (PMC12561721; doi:10.3390/antiox14101221)
Supplement: Supplementary file 1 [file antioxidants-14-01221-s001.zip]

Archive with 1 entries (1 files):
- antioxidants-3861140-supplementary.pdf
